# Supplementary material for: Toxoplasma GRA Peptide-Specific Serologic Fingerprints Discriminate Among Major Strains Causing Toxoplasmosis
Source: Front Cell Infect Microbiol. 2021 Feb 19;11:621738. doi: 10.3389/fcimb.2021.621738 (PMC7935526; doi:10.3389/fcimb.2021.621738)
Supplement: Supplemental File 1 — Mouse (A) and human (B) serum samples used for ELISAs. [file Table_1.xlsx]

## Sheet: Sup. file 1A
	Supplemental file 1A: Mouse sera used for ELISAs
	Strain	Name	Type	Mouse breed	Dosea	Routeb	Txc	dpid	Reference
	RH		1	Balb/c	1000	IP	S	42	Jensen et al., 2015
	M4		2	CD1	1700 ooc.	IP	S	30	Arranz-Solís et al, unpublished
	ME49	ME49 1	2	C57BL/6	10000	IP	S	48	Jensen et al., 2015
	ME49	ME49 2	2	CD1	1250	IP	S	60	Arranz-Solís et al, unpublished
	PRU	PRU 1	2	C57BL/6	10000	IP	S	48	Jensen et al., 2015
	PRU	PRU 2	2	C57BL/6	500	IP		41	Jensen et al., 2015
	PRU	PRU 3	2	Swiss	2000	IP		47	Jensen et al., 2015
	PRU	PRU 4	2	CBA	2000	IP		35	Jensen et al., 2015
	PRU	PRU 5	2	C57BL/6	1000 cys.	oral		54	Jensen et al., 2015
	PRU	PRU 6	2	C57BL/6	20000	IP	S	32	Jensen et al., 2015
	PRU	PRU 7	2	C57BL/6 B7H1-/-	800 cys.	oral		60	Jensen et al., 2015
	CEP	CEP 1	3	C57BL/6	10000	IP		28	Jensen et al., 2015
	CEP	CEP 2	3	C57BL/6	1000 cys.	oral		33	Jensen et al., 2015
	CEP	CEP 3	3	Balb/c	25000	IP		30	Jensen et al., 2015
	CEP	CEP 4	3	C57BL/10	20000	IP	S	32	Jensen et al., 2015
	CEP	CEP 5	3	CBA/CaJ	20000	IP	S	32	Jensen et al., 2015
	CEP	CEP 6	3	CBA/CaJ	10000	IP		43	Jensen et al., 2015
	CL14		3	C57BL/6	10000	IP	S	48	Jensen et al., 2015
	MAS		4	C57BL/6	50000	IP	S+P	39	Jensen et al., 2015
	BOF		6	C57BL/6	10000	IP	S	48	Jensen et al., 2015
	CAST		7	C57BL/6	10000	IP	S	48	Jensen et al., 2015
	P89		9	C57BL/6	10000	IP	S	48	Jensen et al., 2015
	Guy-dos		10	C57BL/6	1000	IP	S	43	Jensen et al., 2015
	Cougar		11	C57BL/6	10000	IP	S	48	Jensen et al., 2015
	S22		2×3	Tlr11-/-	100000	IP		42	Mukhopadhyay et al., 2020
	S26		2×3	Tlr11-/-	100000	IP		42	Mukhopadhyay et al., 2020
	STE10		2×3	Tlr11-/-	100000	IP		42	Mukhopadhyay et al., 2020
	CL13		2×3	Tlr11-/-	100000	IP		42	Mukhopadhyay et al., 2020
					a Unless otherwise stated, tachyzoites were used for infection. Ooc.: oocysts, cys.: cysts
						b IP, intraperitoneal
							c Tx: Treatment. S, Sulfadiazine; P, Pyrimethamine
								d dpi, days post infection.
	Reference list
	Jensen, K.D.C.C., Camejo, A., Melo, M.B., Cordeiro, C., Julien, L., Grotenbreg, G.M., Frickel, E.M., Ploegh, H.L., Young, L., Saeij, J.P.J.J., 2015. Toxoplasma gondii superinfection and virulence during secondary infection correlate with the exact ROP5/ROP18 allelic combination. MBio 6. https://doi.org/10.1128/mBio.02280-14
	Mukhopadhyay, D., Arranz-Solís, D., Saeij, J.P.J., 2020. Toxoplasma GRA15 and GRA24 are important activators of the host innate immune response in the absence of TLR11. PLOS Pathog. 16, e1008586. https://doi.org/10.1371/journal.ppat.1008586

## Sheet: Sup. file 1B
	Supplemental file 1B: Human serum samples employed in the ELISA test
	NAME	TYPEa	Country	IgG (IU/ml)**	Origin of infection	Reference
	RO2	fRH*	France	NA	Lab accident	De-la-Torre et al., 2013
	NZJ	G-1	USA	NA	Congenital toxoplasmosis	This study
	FON	G-2	France	NA	Transplant	De-la-Torre et al., 2013
	NS	G-2	USA	NA	Lab accident	Arranz-Solís et al., 2019
	FR-57	S-2	France	32.2	Pregnancy screening	De-la-Torre et al., 2013
	FR-65	S-2	France	181b	Pregnancy screening	De-la-Torre et al., 2013
	FR-80	S-2	France	14.5	Pregnancy screening	De-la-Torre et al., 2013
	FR-92	S-2	France	32.9	Pregnancy screening	De-la-Torre et al., 2013
	FR-96	S-2	France	7.4	Pregnancy screening	De-la-Torre et al., 2013
	TIL	G-3	USA	NA	Lab accident	Arranz-Solís et al., 2019
	9M	G-ATYP	Brazil	NA	Ocular toxoplasmosis	This study
	JOBE	G-ATYP	USA	NA	NIH isolate	This study
	JOS1	G-ATYP	USA	NA	NIH isolate	This study
	258	G-ATYP	Brazil	NA	CSF	This study
	279	G-ATYP	Brazil	NA	CSF	This study
	FR-16	S-ATYP	France	180	Pregnancy screening	De-la-Torre et al., 2013
	FR-36	S-ATYP	France	349	Pregnancy screening	De-la-Torre et al., 2013
	FR-67	S-ATYP	France	5.2	Pregnancy screening	De-la-Torre et al., 2013
	FR-69	S-ATYP	France	303	Pregnancy screening	De-la-Torre et al., 2013
	FR-72	S-ATYP	France	18.2	Pregnancy screening	De-la-Torre et al., 2013
	FR-84	S-ATYP	France	10.2	Pregnancy screening	De-la-Torre et al., 2013
	FR-97	S-ATYP	France	374	Pregnancy screening	De-la-Torre et al., 2013
	FR-100	S-ATYP	France	89.7	Pregnancy screening	De-la-Torre et al., 2013
	FR-10	S-NR	France	8.2	Pregnancy screening	De-la-Torre et al., 2013
	FR-19	S-NR	France	12.3	Pregnancy screening	De-la-Torre et al., 2013
	FR-25	S-NR	France	3.3	Pregnancy screening	De-la-Torre et al., 2013
	FR-27	S-NR	France	5	Pregnancy screening	De-la-Torre et al., 2013
	FR-30	S-NR	France	5.1	Pregnancy screening	De-la-Torre et al., 2013
	FR-31	S-NR	France	26.8	Pregnancy screening	De-la-Torre et al., 2013
	FR-46	S-NR	France	6.5	Pregnancy screening	De-la-Torre et al., 2013
	FR-48	S-NR	France	3.2	Pregnancy screening	De-la-Torre et al., 2013
	FR-49	S-NR	France	5.4	Pregnancy screening	De-la-Torre et al., 2013
	FR-54	S-NR	France	11.8	Pregnancy screening	De-la-Torre et al., 2013
	FR-58	S-NR	France	5.2	Pregnancy screening	De-la-Torre et al., 2013
		a G and S indicate the type of analysis (genotyping and serotyping, respectively) used to detect the strain type. In the case of serotyping, GRA6 and GRA7 peptides previously described (Kong et al., 2003) were used. ATYP: Atypical, non-archetypal or non-canonical strains (different from types 1, 2 or 3). NR: non-reactive, sample not reacting to any of the GRA6-GRA7 peptides used for initial serot…
		*R02 was derived from a patient known to be accidentally infected with the mouse virulent fRH (f=French) strain, which is not a type 1 strain
				**ARCHITECT IgG test
				b IgM values (acute infection)
				NA: Not Available
					CSF: Cerebrospinal fluid
	Reference list
	de-la-Torre, A., Sauer, A., Pfaff, A.W., Bourcier, T., Brunet, J., Speeg-Schatz, C., Ballonzoli, L., Villard, O., Ajzenberg, D., Sundar, N., Grigg, M.E., Gomez-Marin, J.E., Candolfi, E., 2013. Severe South American Ocular Toxoplasmosis Is Associated with Decreased Ifn-γ/Il-17a and Increased Il-6/Il-13 Intraocular Levels. PLoS Negl. Trop. Dis. 7. https://doi.org/10.1371/journal.pntd.0002541
	Arranz-Solı́s, D., Cordeiro, C., Young, L. H., Dardé, M. L., Commodaro, A. G., Grigg, M. E., et al. (2019). Serotyping of toxoplasma gondii infection using peptide membrane arrays. Front. Cell. Infect. Microbiol. 9:408. doi: 10.3389/fcimb.2019.00408
