# Supplementary material for: Toxoplasma GRA Peptide-Specific Serologic Fingerprints Discriminate Among Major Strains Causing Toxoplasmosis
Source: Front Cell Infect Microbiol. 2021 Feb 19;11:621738. doi: 10.3389/fcimb.2021.621738 (PMC7935526; doi:10.3389/fcimb.2021.621738)
Supplement: Supplemental File 2 — Raw mouse ELISA OD values and normalization process. [file Table_2.xlsx]

## Sheet: OD-RIPC RAW
RAW ODs	RH	M4	M4_2	ME491	ME491_2	ME49_2	PRU1	PRU1_2	PRU2	PRU2_2	PRU3	Pru3_2	PRU4	PRU4_2	PRU5	PRU6	PRU6_2	PRU7	CEP1	CEP2	CEP2_2	CEP3	CEP4	CEP5	CEP6	CL14	CL14_2	MAS	BOF	CAST	CAST_2	P89	P89_2	Guy-dos	Cougar	COUGAR_	S22	S22_2	S26	S26_2	STE10	STE10_2	CL13	CL13_2	Neg-A	NEG-B	NEG-C
GRA3-I/III-43	1.2004	0.1681	0.3598	0.18075	0.18095	0.34815	0.20545	0.15705	0.63385		0.19375	0.22285	0.2464	0.2081	0.30205	0.2219	0.19435	0.34765	0.83855	1.04995	1.00515	2.04788	2.5251	2.4971	2.08715	1.03465		0.2922	0.22985	2.38235		0.15095		0.1726	0.168		0.6446	0.56015	2.20365	1.03695	1.26835	1.90345	0.3079	0.27375	0.21	0.2105	0.2105
GRA3-II-43	1.08385	0.23995	0.33135	0.17085	0.25075	0.3769	0.28625	0.14395	0.6178			0.21585		0.2037			0.407	0.67935	0.183		0.23555	1.51479			0.9679	0.1939		0.24965	0.2031	0.22475		0.1275		0.15895	0.127			0.1693		0.1561		0.21865		0.32255	0.21	0.2039	0.2039
GRA5-I-38	1.41135	0.5848	0.47135	0.25955	0.25235	0.28825	0.51035	0.7931	1.08345	1.1713	1.26815		0.61925	0.57635	0.42545	0.83405	0.6515	1.23655	0.11995	0.20865	0.2121	0.19565	0.23365	0.29815	0.2098	0.36575		0.29225	0.25745	0.4831		0.16775		0.1769	0.1702		0.6169	0.56025	0.2	0.57595	0.6578	0.1859	0.4101	0.3292	0.2	0.2309	0.2309
GRA5-II-38	0.2822	1.1684	0.9124	0.42555	1.0189	0.57735	0.9419	1.04155	1.67965	1.8051	2.0592		1.3763	1.3723	1.16265	1.40175	1.09455	1.8449	0.1194	0.2589	0.26945	0.21925	0.25775	0.23315	0.2302	0.5071		0.3038	0.28145	0.24605		0.157		0.1706	0.19835		1.65545	1.3636	0.6481	1.1747	1.35125	0.55545	0.69795	0.56835	0.27	0.2334	0.2334
GRA6-I-44	0.173	0.15395		0.13175			0.14535		0.26915										0.12075							0.1307		0.30125	0.19005	0.16855		0.1422		0.1535	0.1458										0.17	0.18745
GRA6-II-44	0.1752	0.2205		0.16695			0.174		0.26975										0.1195							0.1748		0.3199	0.19405	0.17415		0.15165		0.1487	0.12945										0.18	0.1986
GRA6-III-44	0.1789	0.1669		0.1918			0.20285		0.26455										0.16695							0.15535		0.2532	0.1858	0.22195		0.1616		0.13935	0.1389										0.17	0.1888
GRA6-II-200	0.1924	0.1984		0.22545			0.2234		0.3256										0.1367							0.3187		0.27975	0.2216	0.24825		0.18995		0.16085	0.1686										0.22	0.2189
GRA6-III-201	0.32135	0.18355	0.35405	0.20415	0.17205	0.29495	0.2525	0.15755	0.311					0.232			0.1664	0.20415	0.1641		0.23875	0.19305			0.3257	0.37755		0.28725	0.33515	0.77715		0.1752		0.4706	0.1693			0.55305		0.15745		0.1531		0.261	0.21	0.22395	0.22395
GRA6-I/III-213	1.86235	0.2256	0.48515	0.42615	0.48605	0.3767	0.5069	0.1919	0.4237	0.535	0.2369		0.3008	0.27495	0.39595	0.2751	0.21265	0.2455	0.8548	1.00255	0.7736	1.26351	2.478	2.37755	1.76105	0.7626	0.8459	0.3846	0.53935	1.44265	1.4712	0.77405	1.5247	1.31995	1.2578	1.4259	1.3394	1.01605	0.3071	0.1797	0.18315	0.23695	1.2337	0.8056	0.22	0.17295	0.17295
GRA6-II-214	0.4882	1.83655	0.6267	1.5378	1.5691	1.74205	1.59385	0.7786	1.05285	1.4292	0.8704		1.00095	0.89605	0.82115	1.81005	1.33285	1.7167	0.1342	0.2795	0.288	0.255	0.65235	0.24175	0.2671	0.19785	0.1969	0.90235	0.2567	0.24575	0.27775	0.1821	0.392	0.13995	0.5529	0.63825	0.19775	0.1979	1.3451	0.56955	0.6486	0.9063	0.3426	0.32525	0.19	0.1767	0.1767
GRA6-II-215	0.17085	0.5155	0.38415	0.18855	0.3327	1.27025	0.3862	0.3436	0.2606	0.3108	0.1887		0.24735	0.24005	0.95835	0.3885	0.36115	0.5766	0.12115	0.2489	0.2754	0.28385	0.4417	0.18635	0.21485	0.1608		0.46155	0.5446	0.23125		0.13995		0.14045	0.1389		0.1712	0.1701	0.1627	0.17225	0.142	0.17475	0.21865	0.2148	0.19	0.1761	0.1761
GRA7-I-164	0.5259	0.1463		0.1523			0.15105		0.26155										0.09785							0.17725		0.26315	0.2198	0.17015		0.1176		0.2104	0.12425										0.15	0.2197
GRA7-III-164	0.1767	0.1528		0.1528			0.15115		0.2614										0.1232							0.1497		0.2339	0.1995	0.1762		0.12125		0.1427	0.1259										0.18	0.20285
GRA7-II-224	0.2388	1.6224	0.4951	0.8239	1.1543	0.47185	0.8022	0.72825	0.7698	0.89535	0.51525	0.52885	2.35515	2.4653	2.54815	0.57245	0.41975	1.16885	0.1211	0.2265	0.2067	0.22465	0.21695	0.17885	0.23495	0.21		0.25355	0.1822	0.19795		0.18105		0.1965	0.1649		0.1698	0.18225	0.15325	0.1685	0.1364	0.1889	0.28595	0.26985	0.19	0.19115	0.19115
GRA7-III-224	0.1896	0.16635	0.29575	0.1917	0.15345	0.30545	0.1573	0.1379	0.29375			0.21445		0.2077			0.14915	0.1522	0.38875		0.1817	0.1902			1.0927	0.1564		0.24555	0.19865	0.1637		0.14395		0.15	0.1456			0.15615		0.277		0.16185		0.26525	0.17	0.2045	0.2045
GRA7-II-226	0.1813	0.61715	0.30605		0.57425	0.42335		0.2135	0.38395	0.48675	0.23485	0.2637	0.43515	0.4348	1.1323	0.2511	0.18755	0.6448		0.21435	0.1843	0.18385	0.2309	0.1978	0.2141		0.2089	0.24115	0.196		0.2538		0.32875	0.15675		0.2719	0.1669	0.1552	0.16725	0.14725	0.1464	0.1663	0.2811	0.238		0.2105	0.2105
GRA7-III-226	0.1716	0.14895	0.26685	0.13965	0.14945	0.29825	0.17815	0.1412	0.25155			0.2132		0.2069			0.15305	0.1799	0.3384		0.18005	0.17735			1.0088	0.1285		0.24775	0.18415	0.18785		0.1358		0.14305	0.12725			0.1527		0.14345		0.15555		0.2167	0.15	0.2104	0.2104
GRA15-II-477	0.1674	0.54135	0.4402	0.43085	0.2276	0.31035	0.356	0.7664	0.8196	1.09785	1.19285		0.61135	0.6209	0.3579	0.7868	0.61045	1.27165	0.1256	0.1946	0.1958	0.2012	0.20635	0.1882	0.2568	0.1902		0.23215	0.1744	0.1857		0.1618		0.1265	0.1517		0.54195	0.49295	0.2127	0.55785	0.7127	0.19775	0.41905	0.34655	0.18	0.16585	0.16585
ROP8-I/III-61	0.1692	0.14685		0.17465			0.15585		0.2535										0.12605							0.1753		0.23805	0.20185	0.1678		0.13505		0.14175	0.1292										0.17	0.18845
ROP8-I/III-305	0.1474	0.1282		0.1543			0.1549		0.2084										0.12325							0.18865		0.18865	0.15895	0.186		0.1513		0.1182	0.13445										0.15	0.1673
ROP8-II-305	0.1576	0.13665		0.19715			0.14445		0.22315										0.1351							0.14975		0.2024	0.16325	0.1491		0.12515		0.12015	0.1336										0.15	0.16495
ROP20-I-331	0.156	0.1372		0.1296			0.16915		0.2186										0.09975							0.1629		0.2057	0.16	0.14345		0.1068		0.11875	0.1078										0.15	0.1644
ROP20-II/III-331	0.1701	0.14985		0.1401			0.1442		0.3506										0.1474							0.158		0.23535	0.1916	0.18655		0.10685		0.13415	0.10845										0.15	0.1918
HP-I/II-47	0.18275	0.1669		0.18115			0.23545		0.3588										0.1094							0.35335		0.24705	0.18935	0.2112		0.14665		0.13845	0.13695										0.22	0.1916
HP-III-47	0.1703	0.141		0.1743			0.17395		0.35515										0.1079							0.35835		0.22175	0.16785	0.1925		0.1409		0.1423	0.13655										0.27	0.17975
PA14-I/II/III-35	0.152	0.23205		0.18			0.17565		0.1989										0.11425							0.1803		0.19055	0.1627	0.16865		0.13885		0.11765	0.13055										0.19	0.15805
KLH1	0.16795	0.14985	0.43585	0.14	0.20385	0.4573	0.14	0.17435	0.23465	0.36935	0.2428	0.32875	0.26945	0.27125	0.2861	0.23175	0.2007	0.21585		0.2469	0.26195	0.25745	0.25955	0.1955	0.30505		0.18625	0.20695	0.17615	0.17	0.21875	0.08	0.22945	0.12785	0.1	0.2342	0.1743	0.18135	0.19535	0.17605	0.15635	0.1984	0.36215	0.3141		0.1722	0.1722
LYSATE sample	2.00245	2.044	0.8956		1.86695	2.03155		1.7097	2.0676	1.9204	2.0308	1.99205	1.77665	1.8105	1.95805	1.94035	1.63655	1.9008		1.89185	2.09835	1.948	2.03745	1.98485	2.31905		2.02735	1.93525	1.69405		1.925		2.00225	1.6477		1.9595	1.9664	1.972	1.88555	2.0118	1.96525	1.98295	1.94105	1.90505		0.125	0.125
Lysate pos control	2.11395	2.40115	2.06895		1.93285	1.945		1.9545	2.86545					1.9346			1.8859	1.93845			2.84155	2.03825			2.0453		2.0989	3.28195	2.62355		2.24775		2.0333	1.8912		2.27435		2.5662		2.4854		3.17505		2.9368		2.0765	2.0765
Lysate neg control	0.11835	0.1254							0.1421	0.1193	0.1193		0.11585		0.11585	0.11585				0.1422		0.1422	0.1422	0.1193			0.13295	0.13	0.1284		0.13565		0.1341	0.11475		0.1417	0.14635		0.14635		0.14635		0.14635			0.1242	0.1242
Lysate 1,2,3				1.97425			1.96295												1.9087							1.934				2.0049		1.94385			1.9515										0.13
Lysate 4, 5, 6				1.9247			1.7624												1.8763							1.8699				1.7816		1.90765			1.8148										0.11
Lysate 7, 8, 9				2.0149			1.95335												2.1853							1.92165				1.91225		2.0046			1.88555										0.12
Lysate 10, 11, 12				1.94705			2.0411												2.0544							1.7965				2.1294		2.05425			1.88265										0.14
Lysate 13, 14, 15				1.873			1.8409												1.89155							1.8834				1.86		1.86585			1.8903										0.13
Lysate 16, 17				2.031			1.94815												1.8316							1.7828				1.9123		1.9611			1.97415										0.14
Lysate 18, 19, 20				1.90785			1.89445												1.93245							1.62535				1.8426		1.93305			1.92655										0.1
Lysate 21, 22, 23				1.9416			1.9512												2.0112							1.9445				1.8635		2.04275			1.9624										0.12
Lysate 24, 25, 26				1.93025			1.95975												1.98065							1.86995				1.9522		1.90255			1.91735										0.13
				1.9494			1.92381												1.96357							avg=1.85				avg=1.92		avg=1.96			avg=1.91										avg=0.12
																																													FINAL NEG peptides average ALL*2
Negative peptide value: highest				0.27																																									0.385253
Negative peptide value 2 times average				0.361176
																																													FINAL NEG lysate average ALL*2
Negative lysate value: highest				0.14																																									0.2484
Negative lysate value: 2 times average				0.248889
Negative peptide value: highest				0.23
Negative peptide value 2 times average				0.386114
Negative lysate value: highest				0.14
Negative lysate value: 2 times average				0.262087
RIPC VALUES CONSIDERING: as negative peptide OD value: 2 times average of all values; as negative lysate OD value: 2 times average of all values
				2			2												3							3			6	7		9		10	11
RAW RIPC	RH	M4	M4_2	ME491	ME491_2	ME49_2	PRU1	PRU1_2	PRU2	PRU2_2	PRU3	Pru3_2	PRU4	PRU4_2	PRU5	PRU6	PRU6_2	PRU7	CEP1	CEP2	CEP2_2	CEP3	CEP4	CEP5	CEP6	CL14	CL14_2	MAS	BOF	CAST	CAST_2	P89	P89_2	Guy-dos	Cougar	COUGAR_	S22	S22_2	S26	S26_2	STE10	STE10_2	CL13	CL13_2
GRA3-I/III-43	46.2438	-12.369	-4.67782	-12.3088	-12.9287	-2.34908	-11.0509	-15.9588	13.416		-11.0203	-9.59502	-9.40622	-11.6565	-5.14915	-9.94469	-14.1106	-2.56542	26.231	40.1955	33.281	97.6375	119.449	121.457	82.0256	40.2906		-5.80329	-11.0903	119.302		-13.9795		-15.5541	-13.3735		14.8334	9.88095	110.889	36.721	51.2083	87.3337	-4.85497	-7.02396
GRA3-II-43	39.5931	-8.36399	-9.08457	-12.8912	-8.61189	-0.735315	-6.21257	-16.8562	12.533			-9.99684		-11.9385			1.22606	17.5279	-12.1053		-8.3561	66.242			27.9307	-12.2562		-8.32814	-12.9428	-9.89521		-15.3509		-16.5307	-15.8434			-12.8165		-13.2762		-9.88776		-4.07541
GRA5-I-38	58.2813	10.8584	12.6007	-7.67353	-8.51294	-5.71132	7.20659	27.6153	38.152	46.7732	49.3121		15.0165	11.9417	2.07547	26.2697	18.8598	51.2812	-15.7924	-11.0455	-9.6248	-11.4458	-8.7471	-5.29441	-8.70931	-1.51562		-5.80033	-9.17905	5.57485		-12.9971		-15.2465	-13.241		13.2195	9.88676	-11.6169	10.5545	15.6129	-11.7776	1.18861	-3.67361
GRA5-II-38	-6.15139	43.3891	80.917	2.09118	38.8942	10.5161	33.0479	44.6359	70.9535	84.7162	93.7332		64.6055	62.9478	45.2358	59.8545	50.8132	88.133	-15.8246	-7.9849	-6.52203	-10.0559	-7.39881	-9.04113	-7.72335	7.31875		-5.11497	-7.51705	-8.61976		-13.6257		-15.6972	-11.5452		73.727	56.5389	15.7806	44.5397	56.0414	9.5473	18.2106	10.7761
GRA6-I-44	-12.3827	-13.1577		-15.1912			-14.6497		-6.64888										-15.7456							-16.2063		-5.26628	-13.8465	-13.2605		-14.4912		-16.9207	-14.7108
GRA6-II-44	-12.2571	-9.44816		-13.1206			-12.9341		-6.61587										-15.8187							-13.45		-4.15962	-13.5695	-12.9251		-13.9386		-17.2641	-15.6958
GRA6-III-44	-12.046	-12.4359		-11.6588			-11.2066		-6.90196										-13.0439							-14.6656		-8.11749	-14.1408	-10.0629		-13.3567		-17.933	-15.1265
GRA6-II-200	-11.2756	-10.68		-9.67941			-9.97605		-3.54313										-14.8129							-4.45625		-6.54206	-11.6616	-8.48802		-11.6988		-16.3948	-13.3373
GRA6-III-201	-3.91737	-11.5078	-5.56846	-10.9324	-13.4791	-5.33524	-8.23353	-15.9245	-4.34639					-10.125			-16.1264	-11.2582	-13.2105		-8.18297	-11.5989			-3.10771	-0.778125		-6.09702	-3.79834	23.1826		-12.5614		5.76662	-13.2952			9.46864		-13.1996		-13.6703		-7.79433
GRA6-I/III-213	84.0167	-9.16388	14.7382	2.12647	5.9402	-0.746541	7	-13.5713	1.85409	8.68056	-8.59726		-5.84286	-7.37264	0.34835	-6.79741	-12.7907	-8.75333	27.1813	37.3085	20.7536	51.4435	116.814	114.566	66.2647	23.2875	25.6505	-0.320427	10.3424	63.0329	64.5493	22.4591	64.7567	66.5343	52.2771	60.5967	55.3134	36.356	-5.06863	-11.9367	-12.0595	-8.83176	49.8921	25.111
GRA6-II-214	5.60358	80.6327	36.6636	67.5176	72.9212	75.8918	72.0868	26.6219	36.4684	62.2126	26.9766		40.019	32.4287	25.2422	84.0092	67.9997	80.3671	-14.9591	-6.73021	-5.51844	-7.95053	14.6773	-8.54541	-5.93992	-12.0094	-10.8645	30.402	-9.23098	-8.63772	-6.70149	-12.1579	0.114139	-17.8901	9.81325	14.5218	-11.2008	-11.1556	58.3963	10.1913	15.0765	29.7931	-2.80299	-3.91227
GRA6-II-215	-12.5053	6.99554	-0.906134	-11.85	-3.54371	49.4092	-0.227545	-3.17874	-7.11928	-4.74138	-11.3039		-9.34399	-9.6091	33.2748	-0.088739	-2.0807	11.3036	-15.7222	-8.59396	-6.20012	-6.25147	2.89239	-11.7388	-8.46524	-14.325		4.24566	10.706	-9.50599		-14.6228		-17.8543	-15.1265		-12.7476	-12.77	-13.8975	-12.3595	-14.4585	-12.421	-10.1328	-10.5858
GRA7-I-164	7.75486	-13.5842		-13.9824			-14.3084		-7.06701										-17.0848							-13.2969		-7.52707	-11.7863	-13.1647		-15.9298		-12.8497	-16.009
GRA7-III-164	-12.1715	-13.2219		-13.9529			-14.3024		-7.07526										-15.6023							-15.0188		-9.26272	-13.1921	-12.8024		-15.7164		-17.6934	-15.9096
GRA7-II-224	-8.62792	68.6957	16.2794	25.5235	47.268	4.59431	24.6826	23.1726	20.8957	30.2532	7.03336	7.97049	128.723	132.989	126.352	10.7936	2.14561	47.1802	-15.7251	-9.95828	-9.91695	-9.73793	-9.68139	-12.1711	-7.49378	-11.25		-8.09672	-14.3901	-11.5		-12.2193		-13.8442	-13.5602		-12.8292	-12.0645	-14.4753	-12.5724	-14.785	-11.6045	-6.15298	-7.2596
GRA7-III-224	-11.4354	-12.4666	-14.5988	-11.6647	-14.6294	-4.74587	-13.9341	-17.2707	-5.29544			-10.0772		-11.6822			-17.3705	-14.4051	-0.0730994		-11.2695	-11.7668			33.9624	-14.6		-8.57143	-13.2509	-13.5509		-14.3889		-17.1711	-14.7229		-22.722	-13.5801	-23.8452	-6.41389	-22.7372	-13.1654	-23.0626	-7.53754
GRA7-II-226	-11.909	12.6616	-13.0034		11.3949	1.87197		-12.0915	-0.332857	5.79203	-8.71238	-7.25008	2.95746	2.87087	43.4589	-8.21723	-14.601	15.4349		-10.6983	-11.1288	-12.1408	-8.90095	-11.0788	-8.50149		-10.1893	-8.83252	-13.4344		-8.13134		-3.49551	-16.6881		-6.90845	-12.9981	-13.6353	-13.6193	-13.7785	-14.202	-12.9086	-6.43979	-9.18401
GRA7-III-226	-12.4626	-13.4365	-19.0753	-14.7265	-14.8768	-5.15001	-12.6856	-17.0446	-7.61719			-10.149		-11.7334			-17.0892	-12.7272	-3.01754		-11.3588	-12.5236			29.9074	-16.3438		-8.44088	-14.255	-12.1048		-14.8655		-17.6683	-15.8283		-22.722	-13.7805	-23.8452	-13.9942	-22.7372	-13.529	-23.0626	-10.471
GRA15-II-477	-12.7022	8.43645	7.77571	2.40294	-10.0436	-4.47083	-2.03593	25.7861	23.6356	42.3761	45.0837		14.4991	14.7965	-1.87934	23.4744	15.8992	53.4074	-15.462	-11.9012	-10.5067	-11.119	-10.2744	-11.6321	-6.43774	-12.4875		-9.36656	-14.9302	-12.2335		-13.345		-18.8524	-14.3554		8.85283	5.97851	-10.8404	9.52719	18.8136	-11.0938	1.71787	-2.6253
ROP8-I/III-61	-12.5995	-13.5535		-12.6676			-14.021		-7.5099										-15.4357							-13.4187		-9.01647	-13.0293	-13.3054		-14.9094		-17.7613	-15.7108
ROP8-I/III-305	-13.8435	-14.5931		-13.8647			-14.0778		-9.9912										-15.5994							-12.5844		-11.9478	-16.0001	-12.2156		-13.9591		-19.4462	-15.3946
ROP8-II-305	-13.2614	-14.1221		-11.3441			-14.7036		-9.17969										-14.9064							-15.0156		-11.1319	-15.7024	-14.4251		-15.4883		-19.3067	-15.4458
ROP20-I-331	-13.3527	-14.0914		-15.3176			-13.2246		-9.43002										-16.9737							-14.1937		-10.9361	-15.9274	-14.7635		-16.5614		-19.4069	-17
ROP20-II/III-331	-12.5481	-13.3863		-14.7			-14.7186		-2.16769										-14.1871							-14.5		-9.17668	-13.7391	-12.1826		-16.5585		-18.3051	-16.9608
HP-I/II-47	-11.8263	-12.4359		-12.2853			-9.25449		-1.71655										-16.4094							-2.29063		-8.48242	-13.8949	-10.7066		-14.231		-17.9974	-15.244
HP-III-47	-12.5367	-13.8796		-12.6882			-12.9371		-1.91736										-16.4971							-1.97813		-9.98368	-15.3838	-11.8263		-14.5673		-17.722	-15.2681
PA14-I/II/III-35	-13.581	-8.80435		-12.3529			-12.8353		-10.5139										-16.1257							-13.1062		-11.835	-15.7405	-13.2545		-14.6871		-19.4856	-15.6295
KLH1	-12.6708	-13.3863	7.10192	-14.7059	-11.5124	3.77761	-14.9701	-14.7736	-8.54699	-1.23623	-8.26595	-4	-7.89637	-7.60974	-6.08296	-9.36197	-13.6526	-10.5494		-8.71578	-6.9278	-7.80624	-7.29811	-11.2113	-4.10575		-11.4637	-10.8619	-14.809	-13.1737	-10.2239	-18.1287	-9.16251	-18.7558	-17.4699	-9.11378	-12.567	-12.1167	-11.9012	-12.1438	-13.6219	-11.0563	-1.64691	-4.58596
LYSATE sample	92.0112	92.1962	78.3147		91.3417	92.1417		90.409	92.2975	91.6188	92.1384	92	90.8296	91.0285	91.8035	91.7177	89.903	91.5193		91.473	92.4257	91.755	92.1676	91.9301	93.2336		92.1231	91.6926	90.305		91.6418		92.0103	89.9835		91.8105	91.8434	91.8699	91.4402	92.0536	91.8379	91.9213	91.7211	91.541
Lysate pos control	98.3737	112.104	260.06		95.4173	87.2835		107.18	136.193					98.9811			107.886	93.8			132.635	97.0701			80.0029		96.1488	171.604	154.673		110.91		93.7823	107.405		110.228		126.376		118.935		160.712		153.881
Lysate neg control	-15.5012	-14.7492							-13.6389	-16.2057	-15.201		-17.9576		-16.0505	-16.2185				-15.0927		-14.5936	-13.8633	-15.6037			-14.4625	-15.428	-18.1157		-15.1851		-14.6041	-19.6931		-14.5247	-14.1954		-14.8971		-14.2049		-14.4082
To clean it up: convert all values <1 (including negative) into 0 and no higher than 100
				2			2												3							3			6	7		9		10	11
Corrected RIPC	RH	M4	M4_2	ME491	ME491_2	ME49_2	PRU1	PRU1_2	PRU2	PRU2_2	PRU3	Pru3_2	PRU4	PRU4_2	PRU5	PRU6	PRU6_2	PRU7	CEP1	CEP2	CEP2_2	CEP3	CEP4	CEP5	CEP6	CL14	CL14_2	MAS	BOF	CAST	CAST_2	P89	P89_2	Guy-dos	Cougar	COUGAR_	S22	S22_2	S26	S26_2	STE10	STE10_2	CL13	CL13_2
GRA3-I/III-43	46.2438	1	1	1	1	1	1	1	13.416		1	1	1	1	1	1	1	1	26.231	40.1955	33.281	97.6375	119.449	121.457	82.0256	40.2906		1	1	119.302		1		1	1		14.8334	9.88095	110.889	36.721	51.2083	87.3337	1	1
GRA3-II-43	39.5931	1	1	1	1	1	1	1	12.533			1		1			1.22606	17.5279	1		1	66.242			27.9307	1		1	1	1		1		1	1			1		1		1		1
GRA5-I-38	58.2813	10.8584	12.6007	1	1	1	7.20659	27.6153	38.152	46.7732	49.3121		15.0165	11.9417	2.07547	26.2697	18.8598	51.2812	1	1	1	1	1	1	1	1		1	1	5.57485		1		1	1		13.2195	9.88676	1	10.5545	15.6129	1	1.18861	1
GRA5-II-38	1	43.3891	80.917	2.09118	38.8942	10.5161	33.0479	44.6359	70.9535	84.7162	93.7332		64.6055	62.9478	45.2358	59.8545	50.8132	88.133	1	1	1	1	1	1	1	7.31875		1	1	1		1		1	1		73.727	56.5389	15.7806	44.5397	56.0414	9.5473	18.2106	10.7761
GRA6-I-44	1	1		1			1		1										1							1		1	1	1		1		1	1
GRA6-II-44	1	1		1			1		1										1							1		1	1	1		1		1	1
GRA6-III-44	1	1		1			1		1										1							1		1	1	1		1		1	1
GRA6-II-200	1	1		1			1		1										1							1		1	1	1		1		1	1
GRA6-III-201	1	1	1	1	1	1	1	1	1					1			1	1	1		1	1			1	1		1	1	23.1826		1		5.76662	1			9.46864		1		1		1
GRA6-I/III-213	84.0167	1	14.7382	2.12647	5.9402	1	7	1	1.85409	8.68056	1		1	1	1	1	1	1	27.1813	37.3085	20.7536	51.4435	116.814	114.566	66.2647	23.2875	25.6505	1	10.3424	63.0329	64.5493	22.4591	64.7567	66.5343	52.2771	60.5967	55.3134	36.356	1	1	1	1	49.8921	25.111
GRA6-II-214	5.60358	80.6327	36.6636	67.5176	72.9212	75.8918	72.0868	26.6219	36.4684	62.2126	26.9766		40.019	32.4287	25.2422	84.0092	67.9997	80.3671	1	1	1	1	14.6773	1	1	1	1	30.402	1	1	1	1	1	1	9.81325	14.5218	1	1	58.3963	10.1913	15.0765	29.7931	1	1
GRA6-II-215	1	6.99554	1	1	1	49.4092	1	1	1	1	1		1	1	33.2748	1	1	11.3036	1	1	1	1	2.89239	1	1	1		4.24566	10.706	1		1		1	1		1	1	1	1	1	1	1	1
GRA7-I-164	7.75486	1		1			1		1										1							1		1	1	1		1		1	1
GRA7-III-164	1	1		1			1		1										1							1		1	1	1		1		1	1
GRA7-II-224	1	68.6957	16.2794	25.5235	47.268	4.59431	24.6826	23.1726	20.8957	30.2532	7.03336	7.97049	128.723	132.989	126.352	10.7936	2.14561	47.1802	1	1	1	1	1	1	1	1		1	1	1		1		1	1		1	1	1	1	1	1	1	1
GRA7-III-224	1	1	1	1	1	1	1	1	1			1		1			1	1	1		1	1			33.9624	1		1	1	1		1		1	1		1	1	1	1	1	1	1	1
GRA7-II-226	1	12.6616	1		11.3949	1.87197		1	1	5.79203	1	1	2.95746	2.87087	43.4589	1	1	15.4349		1	1	1	1	1	1		1	1	1		1		1	1		1	1	1	1	1	1	1	1	1
GRA7-III-226	1	1	1	1	1	1	1	1	1			1		1			1	1	1		1	1			29.9074	1		1	1	1		1		1	1		1	1	1	1	1	1	1	1
GRA15-II-477	1	8.43645	7.77571	2.40294	1	1	1	25.7861	23.6356	42.3761	45.0837		14.4991	14.7965	1	23.4744	15.8992	53.4074	1	1	1	1	1	1	1	1		1	1	1		1		1	1		8.85283	5.97851	1	9.52719	18.8136	1	1.71787	1
ROP8-I/III-61	1	1		1			1		1										1							1		1	1	1		1		1	1
ROP8-I/III-305	1	1		1			1		1										1							1		1	1	1		1		1	1
ROP8-II-305	1	1		1			1		1										1							1		1	1	1		1		1	1
ROP20-I-331	1	1		1			1		1										1							1		1	1	1		1		1	1
ROP20-II/III-331	1	1		1			1		1										1							1		1	1	1		1		1	1
HP-I/II-47	1	1		1			1		1										1							1		1	1	1		1		1	1
HP-III-47	1	1		1			1		1										1							1		1	1	1		1		1	1
PA14-I/II/III-35	1	1		1			1		1										1							1		1	1	1		1		1	1
KLH1	1	1	7.10192	1	1	3.77761		1	1	1	1	1	1	1	1	1	1	1		1	1	1	1	1	1		1	1	1	1	1	1	1	1	1	1	1	1	1	1	1	1	1	1
LYSATE sample	92.0112	92.1962	78.3147		91.3417	92.1417		90.409	92.2975	91.6188	92.1384	92	90.8296	91.0285	91.8035	91.7177	89.903	91.5193		91.473	92.4257	91.755	92.1676	91.9301	93.2336		92.1231	91.6926	90.305		91.6418		92.0103	89.9835		91.8105	91.8434	91.8699	91.4402	92.0536	91.8379	91.9213	91.7211	91.541
Lysate pos control	98.3737	112.104	260.06		95.4173	87.2835		107.18	136.193					98.9811			107.886	93.8			132.635	97.0701			80.0029		96.1488	171.604	154.673		110.91		93.7823	107.405		110.228		126.376		118.935		160.712		153.881
Lysate neg control	1	1							1	1	1		1		1	1				1		1	1	1			1	1	1		1		1	1		1	1		1		1		1
To clean it up: convert all values >100 into 100
				2			2												3							3			6	7		9		10	11
CLEAN RIPC	RH	M4	M4_2	ME491	ME491_2	ME49_2	PRU1	PRU1_2	PRU2	PRU2_2	PRU3	Pru3_2	PRU4	PRU4_2	PRU5	PRU6	PRU6_2	PRU7	CEP1	CEP2	CEP2_2	CEP3	CEP4	CEP5	CEP6	CL14	CL14_2	MAS	BOF	CAST	CAST_2	P89	P89_2	Guy-dos	Cougar	COUGAR_	S22	S22_2	S26	S26_2	STE10	STE10_2	CL13	CL13_2
GRA3-I/III-43	46.2438	1	1	1	1	1	1	1	13.416		1	1	1	1	1	1	1	1	26.231	40.1955	33.281	97.6375	100	100	82.0256	40.2906		1	1	100		1		1	1		14.8334	9.88095	100	36.721	51.2083	87.3337	1	1
GRA3-II-43	39.5931	1	1	1	1	1	1	1	12.533			1		1			1.22606	17.5279	1		1	66.242			27.9307	1		1	1	1		1		1	1			1		1		1		1
GRA5-I-38	58.2813	10.8584	12.6007	1	1	1	7.20659	27.6153	38.152	46.7732	49.3121		15.0165	11.9417	2.07547	26.2697	18.8598	51.2812	1	1	1	1	1	1	1	1		1	1	5.57485		1		1	1		13.2195	9.88676	1	10.5545	15.6129	1	1.18861	1
GRA5-II-38	1	43.3891	80.917	2.09118	38.8942	10.5161	33.0479	44.6359	70.9535	84.7162	93.7332		64.6055	62.9478	45.2358	59.8545	50.8132	88.133	1	1	1	1	1	1	1	7.31875		1	1	1		1		1	1		73.727	56.5389	15.7806	44.5397	56.0414	9.5473	18.2106	10.7761
GRA6-I-44	1	1		1			1		1										1							1		1	1	1		1		1	1
GRA6-II-44	1	1		1			1		1										1							1		1	1	1		1		1	1
GRA6-III-44	1	1		1			1		1										1							1		1	1	1		1		1	1
GRA6-II-200	1	1		1			1		1										1							1		1	1	1		1		1	1
GRA6-III-201	1	1	1	1	1	1	1	1	1					1			1	1	1		1	1			1	1		1	1	23.1826		1		5.76662	1			9.46864		1		1		1
GRA6-I/III-213	84.0167	1	14.7382	2.12647	5.9402	1	7	1	1.85409	8.68056	1		1	1	1	1	1	1	27.1813	37.3085	20.7536	51.4435	100	100	66.2647	23.2875	25.6505	1	10.3424	63.0329	64.5493	22.4591	64.7567	66.5343	52.2771	60.5967	55.3134	36.356	1	1	1	1	49.8921	25.111
GRA6-II-214	5.60358	80.6327	36.6636	67.5176	72.9212	75.8918	72.0868	26.6219	36.4684	62.2126	26.9766		40.019	32.4287	25.2422	84.0092	67.9997	80.3671	1	1	1	1	14.6773	1	1	1	1	30.402	1	1	1	1	1	1	9.81325	14.5218	1	1	58.3963	10.1913	15.0765	29.7931	1	1
GRA6-II-215	1	6.99554	1	1	1	49.4092	1	1	1	1	1		1	1	33.2748	1	1	11.3036	1	1	1	1	2.89239	1	1	1		4.24566	10.706	1		1		1	1		1	1	1	1	1	1	1	1
GRA7-I-164	7.75486	1		1			1		1										1							1		1	1	1		1		1	1
GRA7-III-164	1	1		1			1		1										1							1		1	1	1		1		1	1
GRA7-II-224	1	68.6957	16.2794	25.5235	47.268	4.59431	24.6826	23.1726	20.8957	30.2532	7.03336	7.97049	100	100	100	10.7936	2.14561	47.1802	1	1	1	1	1	1	1	1		1	1	1		1		1	1		1	1	1	1	1	1	1	1
GRA7-III-224	1	1	1	1	1	1	1	1	1			1		1			1	1	1		1	1			33.9624	1		1	1	1		1		1	1		1	1	1	1	1	1	1	1
GRA7-II-226	1	12.6616	1		11.3949	1.87197		1	1	5.79203	1	1	2.95746	2.87087	43.4589	1	1	15.4349		1	1	1	1	1	1		1	1	1		1		1	1		1	1	1	1	1	1	1	1	1
GRA7-III-226	1	1	1	1	1	1	1	1	1			1		1			1	1	1		1	1			29.9074	1		1	1	1		1		1	1		1	1	1	1	1	1	1	1
GRA15-II-477	1	8.43645	7.77571	2.40294	1	1	1	25.7861	23.6356	42.3761	45.0837		14.4991	14.7965	1	23.4744	15.8992	53.4074	1	1	1	1	1	1	1	1		1	1	1		1		1	1		8.85283	5.97851	1	9.52719	18.8136	1	1.71787	1
ROP8-I/III-61	1	1		1			1		1										1							1		1	1	1		1		1	1
ROP8-I/III-305	1	1		1			1		1										1							1		1	1	1		1		1	1
ROP8-II-305	1	1		1			1		1										1							1		1	1	1		1		1	1
ROP20-I-331	1	1		1			1		1										1							1		1	1	1		1		1	1
ROP20-II/III-331	1	1		1			1		1										1							1		1	1	1		1		1	1
HP-I/II-47	1	1		1			1		1										1							1		1	1	1		1		1	1
HP-III-47	1	1		1			1		1										1							1		1	1	1		1		1	1
PA14-I/II/III-35	1	1		1			1		1										1							1		1	1	1		1		1	1
KLH1	1	1	7.10192	1	1	3.77761		1	1	1	1	1	1	1	1	1	1	1		1	1	1	1	1	1		1	1	1		1		1	1		1	1	1	1	1	1	1	1	1
LYSATE sample	92.0112	92.1962	78.3147		91.3417	92.1417		90.409	92.2975	91.6188	92.1384	92	90.8296	91.0285	91.8035	91.7177	89.903	91.5193		91.473	92.4257	91.755	92.1676	91.9301	93.2336		92.1231	91.6926	90.305		91.6418		92.0103	89.9835		91.8105	91.8434	91.8699	91.4402	92.0536	91.8379	91.9213	91.7211	91.541
Lysate pos control	98.3737	100	100		95.4173	87.2835		100	100					98.9811			100	93.8			100	97.0701			80.0029		96.1488	100	100		100		93.7823	100		100		100		100		100		100
Lysate neg control	1	1							1	1	1		1		1	1				1		1	1	1			1	1	1		1		1	1		1	1		1		1		1
