# Supplementary material for: Toxoplasma GRA Peptide-Specific Serologic Fingerprints Discriminate Among Major Strains Causing Toxoplasmosis
Source: Front Cell Infect Microbiol. 2021 Feb 19;11:621738. doi: 10.3389/fcimb.2021.621738 (PMC7935526; doi:10.3389/fcimb.2021.621738)
Supplement: Supplemental File 3 — Individual RIPC and ratio values of antigenic peptides tested with mouse sera by ELISA. [file Table_3.xlsx]

## Sheet: RIPC+ratios all
Supplemental file 3. Individual RIPC and ratio values of antigenic peptides tested with mouse sera by ELISA
	RIPC
	Peptide Haplogroup	1	2	2	2	2	2	2	2	2	2	2	3	3	3	3	3	3	3	4	6	7	9	10	11	2×3	2×3	2×3	2×3
		RH	M4	ME49 1	ME49 2	PRU 1	PRU 2	PRU 3	PRU 4	PRU 5	PRU 6	PRU 7	CEP 1	CEP 2	CEP 3	CEP 4	CEP 5	CEP 6	CL14	MAS	BOF	CAST	P89	GUY-DOS	Cougar	S22	S26	STE10	CL13					TYPE2	AVERAGE	SD		TYPE3	AVERAGE	SD
	GRA3-I/III-43	46.2438	1	1	1	1	13.416	1	1	1	1	1	26.231	36.7383	97.5788	100	100	82.0256	40.2906	1	1	100	1	1	1	12.3572	68.3605	69.271	1			GRA3-I/III-43		RIPC	2.2416	3.9263		RIPC	68.9806	33.1729
	GRA3-II-43	39.5931	1	1	1	1	12.533	1	1	1	1.22606	17.5279	1	1	66.2026	1	1	27.9307	1	1	1	1	1	1	1	1	1	1	1			GRA3-II-43			3.82869	6.02049			14.1619	25.0466
	GRA5-I-38	58.2813	11.7295	1	1	17.4109	42.4626	49.3121	13.4791	2.07547	22.5647	51.2812	1	1	1	1	1	1	1	1	1	5.57485	1	1	1	11.5531	5.77727	8.30644	1.09431			GRA5-I-38			21.2316	19.7051			1	0
	GRA5-II-38	1	62.153	20.4927	10.5161	38.8419	77.8348	93.7332	63.7766	45.2358	55.3338	88.133	1	1	1	1	1	1	7.31875	1	1	1	1	1	1	65.1329	30.1601	32.7943	14.4933			GRA5-II-38			55.6051	27.4269			1.90268	2.38826
	GRA6-I/III-213	84.0167	7.86911	4.03333	1	4	5.26732	1	1	1	1	1	27.1813	29.0311	51.3703	100	100	66.2647	24.2875	1	10.3424	63.8329	43.6	66.5343	56.48	45.8347	1	1	37.5016			GRA6-I/III-213			2.71698	2.45211			56.8764	33.0579
	GRA6-II-214	5.60358	58.6481	70.2194	75.8918	49.3544	49.3405	26.9766	36.2239	25.2422	76.0045	80.3671	1	1	1	14.6773	1	1	1	30.402	1	1	1	1	12.16	1	34.2938	22.4348	1			GRA6-II-214			54.8269	20.691			2.9539	5.16955
	GRA6-II-215	1	3.99777	1	49.4092	1	1	1	1	33.2748	1	11.3036	1	1	1	2.89239	1	1	1	4.24566	10.706	1	1	1	1	1	1	1	1			GRA7-II-224			39.3596	35.1236			1	0
	GRA7-II-224	1	42.4875	36.3958	4.59431	23.9276	25.5745	7.50193	100	99.4644	6.46962	47.1802	1	1	1	1	1	1	1	1	1	1	1	1	1	1	1	1	1			GRA7-III-224			1	0			5.70892	12.4586
	GRA7-III-224	1	1	1	1	1	1	1	1	1	1	1	1	1	1	1	1	33.9624	1	1	1	1	1	1	1	1	1	1	1			GRA7-II-226			8.01233	10.7704			1	0
	GRA7-II-226	1	6.83082	11.3949	1.87197	1	3.39601	1	2.91417	35.2805	1	15.4349	1	1	1	1	1	1	1	1	1	1	1	1	1	1	1	1	1			GRA7-III-226			1	0			5.12964	10.926
	GRA7-III-226	1	1	1	1	1	1	1	1	1	1	1	1	1	1	1	1	29.9074	1	1	1	1	1	1	1	1	1	1	1
	GRA15-II-477	1	8.10608	1.70147	1	13.3931	33.0058	45.0837	14.6478	1	19.6868	53.4074	1	1	1	1	1	1	1	1	1	1	1	1	1	7.41567	5.26359	9.90679	1
	OD values for each sample and peptide were normalized by calculating a relative index percent (RIPC) with the following formula RIPC = (peptide OD405 sample – peptide OD405 negative control)/(lysate OD405 sample – lysate OD405 negative control) × 100. Constant OD values corresponding to two times the average of the ODs obtained with the negative sample for all peptides and the lysate (0.39 and 0.…
	RIPC values below 1 (including negative values) were converted to 1, and those higher than 100 were converted to 100. Higher values were highlighted with an increasing red color (being 100 the most intense).
	RATIO
	Peptide Haplogroup	1	2	2	2	2	2	2	2	2	2	2	3	3	3	3	3	3	3	4	6	7	9	10	11	2×3	2×3	2×3	2×3
		RH	M4	ME49 1	ME49 2	PRU 1	PRU 2	PRU 3	PRU 4	PRU 5	PRU 6	PRU 7	CEP 1	CEP 2	CEP 3	CEP 4	CEP 5	CEP 6	CL14	MAS	BOF	CAST	P89	GUY-DOS	Cougar	S22	S26	STE10	CL13			RATIO		TYPE2	AVERAGE	SD		TYPE3	AVERAGE	SD
	GRA3-I/III-43 ÷ GRA3-II-43	1.16798	1	1	1	1	1.07046	1	1	1	0.815618	0.057052	26.231	36.7383	1.47394	100	100	2.93675	40.2906	1	1	100	1	1	1	12.3572	68.3605	69.271	1			GRA3-I/III-43 ÷ GRA3-II-43		RATIO	0.894313	0.301185		RATIO	43.9529	41.1276
	GRA5-I-38 ÷ GRA5-II-38	58.2813	0.18872	0.0487979	0.0950921	0.448251	0.545547	0.52609	0.211349	0.0458811	0.407793	0.581861	1	1	1	1	1	1	0.136635	1	1	5.57485	1	1	1	0.177378	0.191553	0.253289	0.075504			GRA5-I-38 ÷ GRA5-II-38			0.309938	0.214314			0.876662	0.326321
	GRA6-I/III-213 ÷ GRA6-II-214	14.9934	0.134175	0.057439	0.0131767	0.0810465	0.106755	0.0370691	0.0276061	0.0396161	0.0131571	0.0124429	27.1813	29.0311	51.3703	6.81323	100	66.2647	24.2875	0.0328926	10.3424	63.8329	43.6	66.5343	4.64474	45.8347	0.0291598	0.0445736	37.5016			GRA6-I/III-213 ÷ GRA6-II-214			0.0522483	0.0423944			43.564	31.5253
	GRA7-II-224 ÷ GRA7-III-224	1	42.4875	36.3958	4.59431	23.9276	25.5745	7.50193	100	99.4644	6.46962	47.1802	1	1	1	1	1	0.0294443	1	1	1	1	1	1	1	1	1	1	1			GRA7-II-224 ÷ GRA7-III-224			39.3596	35.1236			0.861349	0.366836
	GRA7-II-226 ÷ GRA7-III-226	1	6.83082	11.3949	1.87197	1	3.39601	1	2.91417	35.2805	1	15.4349	1	1	1	1	1	0.0334365	1	1	1	1	1	1	1	1	1	1	1			GRA7-II-226 ÷ GRA7-III-226			8.01233	10.7704			0.861919	0.365327
	Ratio values were calculated by dividing the RIPC values of specific peptides with their homologous from the different strain types. Ratios greater than 1 were highlighted with an increasing brown color (being 100 the most intense), whereas values between 1 and 0 were highlighted in an increasing green color (being 0 the most intense).
	Average Ratios shown in figure 3 are calculated here as the average of individual ratios for the same type strains (i.e average of all M4+ME49+Pru for type 2 and for all CEP+CL14 for all type 3)
