# Supplementary material for: Toxoplasma GRA Peptide-Specific Serologic Fingerprints Discriminate Among Major Strains Causing Toxoplasmosis
Source: Front Cell Infect Microbiol. 2021 Feb 19;11:621738. doi: 10.3389/fcimb.2021.621738 (PMC7935526; doi:10.3389/fcimb.2021.621738)
Supplement: Supplemental File 4 — Normalized values of human peptide ELISA. [file Table_4.xlsx]

## Sheet: Sheet1
	Supplemental file 4. Normalized values in Human peptide ELISA
	Sample	Typea	rSAG1	6I/IIIb	GRA6-I/III-213b	6IIc	GRA6-II-214c	7IId	GRA7-II-224d	GRA3-I/IIII-43	GRA3-II-43	GRA5-I-38	GRA5-II-38	GRA6-I-44	GRA6-II-44	GRA6-III-44	GRA6-I/III-201	GRA6-II-200	GRA6-II-215	GRA7-I-164	GRA7-III-164	GRA7-III-224	GRA7-III-226	GRA15-II-477	ROP8-I/III-61	ROP8-I/III-305	ROP8-II-305	ROP20-I-331	ROP20-II/III-331	hp-I/II-47	hp-III-47	PA14-I/II/III-35
	RO2	fRH*	22.022	1.22865	1.50964	1.01928	1.30579	0.942149	1.98347	1.50964	1.10193	1.0303	0.958678	1.70799	1.21212	1.16804	1.30028	1.3719	2.62259	1.41047	1.28375	1.17355	1.33333	2.14876	1.36088	1.97796	1.41598	1.33333	1.96143	1.28926	1.19559	1.24518
	NZJ	G-1	16.8776	6.94937	10.9789	0.869198	1.18565	0.864979	0.312236	2.2827	1.44304	1.17722	1.03376	0.953586	1.08861	1.18565	1.29958	1.2616	1.24473	1.85232	1	0.324895	1.10549	0.814346	0.35443	0.848101	0.324895	1.01266	1.13924	1.08017	1.07595	6.49789
	FON	G-2	12.8688	1.25364	1.4344	1.5102	1.4344	1.00875	2.04082	1.32945	1.2828	1.56851	0.997085	1.95335	1.20117	1.17201	1.27697	1.26531	1.49271	1.19534	1.30612	1.207	1.28863	1.63848	1.4344	1.4344	1.2828	1.27114	1.49271	1.24198	1.14286	1.16035
	NS	G-2	7.6555	0.914833	1.0622	1.42584	1.63254	3.13684	3.92153	1.45072	1.47368	0.911005	1.32632	1.12919	1.15407	0.968421	1.54067	1.42392	0.964593	0.98756	1.13493	1.10813	1.0201	0.907177	1.07943	0.912919	1.0067	1.2134	1.31675	1.19809	0.597129	1.29569
	FR-57	S-2	9.48992	0.939502	0.984055	4.62396	2.98861	1.5777	1.55353	0.938497	1.30752	0.979499	0.993166	1.12984	0.90205	0.952164	0.906606	0.970387	1.63098	0.920273	0.965831	0.861048	0.938497	1.02506	0.870159	1.01595	0.861048	0.90205	0.98861	0.993166	0.870159	1.12528
	FR-65	S-2	6.56814	0.960591	1.23136	2.12479	2.3327	1.36946	1.69025	0.936902	1.07457	0.898662	1.02103	1.15105	1.30784	1.28872	1.38432	1.00191	0.986616	1.0631	1.43786	0.837476	1.09369	0.940727	0.887189	1.3652	1.18929	0.933078	1.31166	1.12811	1.49904	1.13193
	FR-80	S-2	16.7015	1.04384	1.06329	2.31315	2.06148	1.42797	2.11212	0.994575	2.24231	1.20434	0.940325	1.42857	0.962025	0.990958	1.16456	1.06329	1.62387	1.18987	1.35986	0.969259	1.52984	1.32731	1.01627	1.38879	1.07052	1.02351	1.23689	0.983725	1.01266	0.983725
	FR-92	S-2	15.7791	1.04931	1.28131	1.60158	1.44102	1.3925	1.80762	1.03811	1.16515	1.05263	1.27042	1.40109	1.03811	1.16152	1.24138	1.23049	1.03448	1.38657	1.24501	0.980036	1.12523	1.24864	1.06352	1.2196	1.09256	1.09982	1.36116	1.09982	1.32849	1.12523
	FR-96	S-2	7.24462	0.959677	0.991982	1.50806	1.11569	0.91129	1.28293	0.877434	1.01718	1.11798	1.03551	1.26919	0.902635	0.856816	0.971363	0.927835	1.04926	0.89118	0.909507	0.847652	0.950745	1.05384	0.89118	1.07904	0.884307	0.941581	1.20046	1.00344	0.907216	1.11569
	TIL	G-3	11.62	5.12018	4.41723	0.789116	1.161	0.843537	1.11565	1.26984	1.13379	2.58503	0.75737	0.902494	0.993197	1.0068	1.07029	1.05669	1.0068	1.02948	1.34694	0.879819	1.0068	0.834467	1.03855	0.852608	0.911565	0.9161	1.53288	0.902494	0.952381	0.92517
	9M	G-ATYP	9.23788	1.95612	8.52887	0.866051	1.94226	0.815242	1.88453	4.44573	2.59815	0.796767	0.722864	1.52425	1.83603	3.40647	2.53118	2.55889	1.49192	1.28868	2.43418	1.75289	3.1709	1.44804	3.64203	1.54965	3.5127	2.01617	1.9746	2.92379	3.51039	3.46651
	JOBE	G-ATYP	7.66	6.23158	7.48708	1.76268	2.72536	1.39522	2.84593	2.94928	2.8134	2.22201	1.35502	0.377033	0.455502	2.47464	0.947368	2.9378	2.6067	2.53397	3.14067	2.67177	3.20766	2.90526	3.2823	2.80766	2.98565	3.18086	3.65167	2.89761	2.67368	2.87464
	JOS1	G-ATYP	14.6252	1.20658	1.45155	0.976234	1.06399	0.946984	1.30896	1.04936	1.23583	0.932358	0.936015	1.40037	1.25777	1.08958	1.25777	1.05667	1.26143	1.05667	0.822669	1.08227	0.870201	0.698355	1.02011	1.28336	1.00548	1.15539	1.30165	1.20293	1.28336	1.15174
	258	G-ATYP	10.0503	8.17588	10.0503	0.673367	0.982412	3.85176	4.39447	1.0804	0.834171	0.610553	0.635678	0.68593	1.10804	1.56784	1.30151	1.16583	0.907035	10.0503	1.27136	1.03015	1.93467	0.889447	1.22613	0.728643	1.80653	1.14573	0.846734	1.02261	1.50503	1.13317
	279	G-ATYP	8.47	4.6928	8.47458	0.67161	1.67373	0.830508	1.92797	2.05932	1.45763	0.637712	0.597458	1.30297	1.60593	2.80508	2.04237	2.05297	1.20551	6.56568	2.18644	2.35805	6.19068	1.34746	2.65042	1.41314	2.96186	2.15042	1.72669	2.38347	2.73729	2.21186
	FR-16	S-ATYP	22.0386	15.3829	16.5631	6.14325	7.1677	1.04683	1.41201	1.9089	0.853002	0.782609	1.14286	1.18841	1.13458	1.147	1.12629	1.45342	0.915114	1.32919	1.57764	1.23395	1.33333	1.0559	1.1677	1.17184	1.10145	1.00621	1.27122	1.04762	1.00621	1.12215
	FR-36	S-ATYP	19.5599	1.76528	2.27876	1.15892	1.40708	1.55012	2.32301	1.36283	1.17257	1.96018	0.915929	1.36726	1.42478	1.38053	1.18584	1.76549	0.884956	1.23894	1.72566	1.57965	2.63274	1.14159	1.41593	1.33186	1.46903	1.13717	1.25221	1.25664	1.26106	1.16372
	FR-67	S-ATYP	5.6393	1.19403	1.54683	1.91542	2.05136	2.09204	3.66767	1.26284	1.24169	1.13897	0.879154	1.83082	1.25982	1.22961	1.50151	1.48338	1.11782	1.90937	1.46224	1.2145	1.45619	1.31722	1.32628	1.47432	1.3716	1.26586	1.61027	1.22659	1.20846	1.22659
	FR-69	S-ATYP	12.2888	12.2888	12.5786	6.2212	12.5786	1.57604	1.94969	1.53459	0.990566	0.902516	0.827044	4.40252	0.965409	12.5786	1.15094	1.15409	0.987421	12.5786	1.05975	0.981132	1.08491	1.13208	0.981132	1.12893	1.01572	0.981132	1.12264	0.993711	0.990566	0.971698
	FR-72	S-ATYP	13.245	2.50993	3.40194	1.0298	1.4835	1.02318	1.93786	1.61165	1.54951	1.1068	1.09903	2.33786	1.65437	2.31456	1.91456	2.32621	1.18447	1.57282	1.5767	1.37476	1.72816	1.28544	1.61942	1.6699	1.60777	1.68544	2.00777	1.87573	1.68155	2.15534
	FR-84	S-ATYP	11.3871	4.2446	6.03213	1.26619	2.78447	1.12806	3.82329	2.90495	2.93708	0.888889	0.85676	5.53146	3.49933	3.79652	3.98929	4.16867	0.961178	2.30254	3.61981	3.06024	4.48728	2.3668	3.33333	3.18072	3.37349	3.87684	4.15261	2.75234	2.66934	3.48327
	FR-97	S-ATYP	11.08	11.0803	9.3125	5.99723	8.6226	1.09695	1.5	1.45192	0.901442	1.06731	0.889423	3.92067	1.01683	9.46875	1.00481	0.983173	0.867788	9.30048	1.01442	0.908654	0.980769	0.858173	1.00481	0.963942	1.75	1.12981	1.10817	1.04567	1.03846	0.987981
	FR-100	S-ATYP	12.5392	4.21317	4.27578	0.937304	1.13429	1.57053	2.16547	1.19664	1.05516	1	1.0024	1.20624	1.16547	1.22062	1.21583	1.15827	0.928058	8.59472	8.45564	1.03837	1.14868	1.0048	1.04317	1.04796	1.10552	1.1295	1.27818	1.14628	1.47002	1.10312
	FR-10	S-NR	9.46856	1.39554	1.06961	1.10345	1.12394	1.20892	1.88795	1.11036	1.20543	1.15789	0.960951	1.29032	1.1511	1.08659	1.14431	1.15789	1.0764	1.20543	1.34805	1.08319	1.34465	1.13413	1.01868	1.28353	1.15789	1.08659	1.33107	1.0798	1.0798	1.10357
	FR-19	S-NR	26.1126	1.49007	1.24118	1.48344	1.1	1.03974	1.71765	1.18824	1.12941	1.08235	1.03529	1.21765	1.34706	1.09412	1.15294	1.37647	0.923529	1.5	1.56471	1.55294	1.65882	1.18235	1.28235	1.17059	1.21176	1.28824	1.14706	1.15882	1.14706	1.14706
	FR-25	S-NR	5.15904	1.54684	1.00363	1.11111	1.07614	1.14597	1.15446	0.97897	0.839739	1.124	0.907904	1.21392	1.09355	0.926759	0.997825	1.05874	1.02538	1.00508	1.04423	1.03843	1.03553	1.04278	1.04859	1.12255	0.981871	0.920957	1.19507	0.974619	0.999275	1.00798
	FR-27	S-NR	4.19558	1.41497	1.03222	1.12075	1.16605	1.03571	1.11896	0.960347	0.890954	0.898389	0.866171	1.0855	0.965304	0.924411	1	0.960347	1.02478	1.10409	1.23296	0.920694	1.29368	0.977695	0.885998	1	0.980173	0.916976	1.18092	0.869888	0.950434	0.987608
	FR-30	S-NR	3.99153	1.3672	1.06176	1.0328	1.02647	0.996825	1.06912	0.982353	1.04559	0.830882	0.85	1.125	0.944118	0.954412	1.06471	1.07647	0.876471	1.10735	1.23824	1.05588	0.983824	1.05882	1.00882	1.02059	0.969118	1.03088	1.07794	1.07794	1.09706	0.964706
	FR-31	S-NR	21.164	1.12169	0.985915	0.867725	0.953052	1.27513	1.2723	1.00939	0.948357	0.981221	0.99061	1.19718	0.981221	0.943662	0.985915	1.05634	1.35211	0.99061	1.15962	1.07981	3.99531	0.849765	0.953052	1.34742	1.00469	0.948357	1.05634	0.896714	2.70423	0.915493
	FR-46	S-NR	18.0938	1.14375	1.12074	1.09375	1.47368	1.0875	1.28173	1.17647	1.04025	1.01548	0.959752	1.31269	1.17028	1.10836	1.14551	1.31269	1.22601	1.35604	1.80805	1.14551	1.21362	1.18266	1.28793	1.23839	1.33127	1.18266	1.13313	1.20743	1.06502	1.08978
	FR-48	S-NR	3.4709	1.08995	0.855326	1.04762	0.953895	0.984127	0.836248	0.683625	0.721781	0.928458	0.616852	1.08108	0.941176	0.689984	0.750397	0.785374	0.995231	0.709062	0.721781	0.972973	2.72178	0.623211	0.693164	0.969793	0.680445	0.842607	1.33863	0.763116	0.782194	0.798092
	FR-49	S-NR	8.93305	1.16736	1.22464	0.970711	1.12681	0.949791	1.30797	1.23913	1.22826	1.02536	0.905797	1.26812	1.30797	1.25725	1.29348	1.57609	0.916667	1.17391	1.19203	1.12681	1.17029	0.833333	1.11232	1.15217	1.16304	1.19565	1.30797	1.22826	1.31159	1.16667
	FR-54	S-NR	15.5521	1.1875	0.780635	1.27083	0.980333	1.07812	0.813918	0.759455	0.901664	0.792738	0.711044	0.75643	0.759455	0.711044	0.71407	0.983359	0.750378	1.11649	1.03782	0.674735	0.835098	0.586989	0.704992	0.792738	0.762481	0.807867	0.853253	0.744327	0.686838	0.704992
	FR-58	S-NR	11.0258	1.08665	0.912621	1.22717	1.04854	1.02576	1.2945	1.06149	0.996764	0.977346	1.08738	0.951456	0.970874	0.944984	0.925566	1.0356	0.944984	0.944984	1.02913	0.944984	0.932039	1.05502	0.957929	0.977346	0.977346	0.886731	0.951456	0.964401	0.886731	0.957929
		a: G: genotyping, S: serotyping, ATYP: Atypical, non-archetypal, NR: non-reactive
		*R02 was derived from a patient known to be accidentally infected with the mouse virulent fRH (f=French) strain, which is not a type 1 strain
				b: peptides sharing the same sequence (6I/III and GRA6-I/III-213)
						c: peptides sharing the same sequence (6II and GRA6-II-214)
								d: peptides sharing the same sequence (7II and GRA7-II-224)
	Normalized values were obtained by dividing the OD values for each peptide/sample reaction by the OD reading for the KLH-control peptide.
	Highlighted in orange: reactivity to the universal recombinant SAG1 antigen (rSAG1).
	Threshold values above which each sample-peptide reaction is considered positive (highlighted in green) were determined by adding 2 standard deviations (SDs) to the average of the normalized OD ratio from seronegative samples.
