# Supplementary material for: Toxoplasma GRA Peptide-Specific Serologic Fingerprints Discriminate Among Major Strains Causing Toxoplasmosis
Source: Front Cell Infect Microbiol. 2021 Feb 19;11:621738. doi: 10.3389/fcimb.2021.621738 (PMC7935526; doi:10.3389/fcimb.2021.621738)
Supplement: Supplemental File 5 — Amino acid sequence alignment from GRA3-43, GRA5-38, GRA6-44, GRA6-213, GRA7-164 and GRA7-224 peptides in the 64 strains available on ToxoDB shows the possible combinations that give rise to different allele groups. [file Table_5.xlsx]

## Sheet: combinations
Individual combinations	GRA3_43			GRA5_38						GRA6_44						GRA6_213							GRA7_164						GRA7_224
	ADQPENHQALAE	ADQPGNHQALAE		SEGARGREQ	SEGAWGGEQ	SEGAGGRER	FEGAGGRER	DEGAGGGER		ADSGGVKQTP	ADSGGVRQTP	ADSDGVKQTP	ADSGGVQQTP	ADSGGFRQTP		LHPERVNVFDY	LHPGSVNEFDF	LHPGSVNVFDY	LHPEHVNVFDY	LHLERVNAFDY	LHPERVNEFDY		LTEEQQRGDEP	LTEQQQTGDEP	LTEQQQAGDEP	LTEQQQTGEEP	LTEQQQAGEEP		VPESGEDGEDARQ	VPESGEDREDARQ	VPESGKDGEDARQ
	1-GT1	2-B73		1-GT1	2-PRU	2-B73	4-MAS	11-COUG		1-GT1	2-B73	2-SOU	6-BOF	16-BRC_TgH_21016		1-GT1	2-B73	3-G662M	4-TgCatBr1	5-RUB	11-COUG		GT1	B73	CAST	PRU	BRC_TgH_18002_GUY-KOE		1-GT1	2-B73	2-PRU
	1-RH	2-PRU		1-RH	2-ME49	2-SOU	4-TgCatBr1	11-GUY-2004-JAG1????????		1-RH	2-PRU	3-G662M	6-FOU			1-RH	2-PRU	3-TgCkGy2	4-TgCatBr44		11-GUY-2004-JAG1		RH	G662M	TgCkCr10	SOU	BRC_TgH_18003_GUY-MAT		1-RH	3-G662M	2-SOU
	1-RH-88	2-ME49		1-RH-88		3-G662M	4-TgCatBr18			1-RH-88	2-ME49	3-ROD	6-GAB3-2007-GAL-DOM2			1-RH-88	2-ME49	4-TgCatBr34	9-TgCatBr3		12-ARI		RH-88	M7741		ME49	GUY-2004-ABE		1-RH-88	3-M7741	2-ME49
	1-RH-JSR	11-COUG		1-RH-JSR		3-M7741	4-TgCatBr34			1-RH-JSR	4-TgCatBr18	3-TgCkGy2	6-GAB5-2007-GAL-DOM1			1-RH-JSR	4-MAS	8-TgCatBr10	10-BRC_TgH_18009		12-RAY		RH-JSR	ROD		COUG	RUB		1-RH-JSR	3-ROD
	1-TgCkCr1	11-GUY-2004-JAG1		1-TgCkCr1		3-ROD	4-TgCatBr44			1-TgCkCr1	8-TgCatBr25	3-VEG	6-TgCatBr26			1-TgCkCr1	4-TgCatBr18	8-TgCatBr64			16-BRC_TgH_21016		TgCkCr1	VEG		GUY-2004-JAG1	BRC_TgH_18001_GUY-DOS		1-TgCkCr1	3-VEG
	1-TgDogCo17	12-ARI		1-TgDogCo17		3-TgCkGy2	6-TgCatBr72			1-TgDogCo17	11-COUG	4-TgCatBr34	6-TgCatBr72			1-TgDogCo17	8-TgCatBr25	9-p89					TgDogCo17	MAS		ARI	BRC_TgH_18009		1-TgDogCo17	4-MAS
	2-SOU	12-B41		5-BRC_TgH_18002_GUY-KOE		3-TgShUS28	8-TgCatBr10			3-M7741	11-GUY-2004-JAG1	5-GUY-2004-ABE	6-TgCATBr9			2-SOU	8-TgCATBr5	9-TgCatBr15					TgCkGy2	TgCatBr1		B41	BRC_TgH_18021		3-TgCkGy2	4-TgCatBr1
	3-G662M	12-RAY		5-BRC_TgH_18003_GUY-MAT		3-VEG	8-TgCatBr25			3-TgShUS28	12-ARI	8-TgCatBr10				3-M7741	12-B41	5-GUY-2004-ABE					TgShUS28	TgCatBr18		RAY	VAND		3-TgShUS28	4-TgCatBr18
	3-M7741	13-TgCat_PRC2		5-GUY-2004-ABE		5-GUY-2003-MEL	8-TgCATBr5			4-MAS	12-B41	8-TgCatBr64				3-ROD	13-TgCat_PRC2	16-BRC_TgH_20005					GUY-2003-MEL	TgCatBr34		TgCat_PRC2			5-BRC_TgH_18002_GUY-KOE	4-TgCatBr34
	3-ROD			6-BOF		5-RUB	16-BRC_TgH_20005			4-TgCatBr1	12-RAY	9-p89				3-TgShUS28	14-GAB1-2007-GAL-DOM10	16-CASTELLS					BOF	TgCatBr44					5-BRC_TgH_18003_GUY-MAT	4-TgCatBr44
	3-TgCkGy2			6-FOU		8-TgCatBr64	16-BRC_TgH_21016			4-TgCatBr44	13-TgCat_PRC2	9-TgCatBr15				3-VEG	14-GAB2-2007-GAL-DOM2	16-TgH26044					FOU	TgCatBr26					5-GUY-2003-MEL	6-TgCatBr26
	3-TgShUS28			6-GAB3-2007-GAL-DOM2		9-p89				5-BRC_TgH_18002_GUY-KOE	14-GAB1-2007-GAL-DOM10	15-TgCtCo5				5-BRC_TgH_18002_GUY-KOE	14-GAB3-2007-GAL-DOM9						GAB3-2007-GAL-DOM2	TgCatBr72					5-GUY-2004-ABE	6-TgCatBr72
	3-VEG			6-GAB5-2007-GAL-DOM1		9-TgCatBr15				5-BRC_TgH_18003_GUY-MAT	14-GAB2-2007-GAL-DOM2	15-TgRsCr1				5-BRC_TgH_18003_GUY-MAT	14-GAB5-2007-GAL-DOM6						GAB5-2007-GAL-DOM1	TgCATBr9					5-RUB	6-TgCATBr9
	4-MAS			6-TgCatBr26		9-TgCatBr3				5-GUY-2003-MEL	14-GAB3-2007-GAL-DOM9	16-BRC_TgH_20005				5-GUY-2003-MEL							TgCkBr141	TgCatBr10					6-BOF	7-CAST
	4-TgCatBr1			6-TgCATBr9		10-BRC_TgH_18001_GUY-DOS				5-RUB	14-GAB5-2007-GAL-DOM6	16-CASTELLS				6-BOF							TgCatBr15	TgCatBr25					6-FOU	8-TgCatBr10
	4-TgCatBr18			7-CAST		10-BRC_TgH_18009				7-CAST		16-TgH26044				6-FOU							GAB1-2007-GAL-DOM10	TgCATBr5					6-GAB3-2007-GAL-DOM2	8-TgCatBr25
	4-TgCatBr34			7-TgCkBr141		10-BRC_TgH_18021				7-TgCkBr141		-TgCatPRC3				6-GAB3-2007-GAL-DOM2							GAB2-2007-GAL-DOM2	TgCatBr64					6-GAB5-2007-GAL-DOM1	8-TgCATBr5
	4-TgCatBr44			10-VAND		12-ARI				8-TgCATBr5						6-GAB5-2007-GAL-DOM1							GAB3-2007-GAL-DOM9	p89					7-TgCkBr141	8-TgCatBr64
	5-BRC_TgH_18002_GUY-KOE			15-TgCtCo5		12-B41				9-TgCatBr3						6-TgCatBr26							GAB5-2007-GAL-DOM6	TgCatBr3					9-TgCatBr15	9-p89
	5-BRC_TgH_18003_GUY-MAT			15-TgRsCr1		12-RAY				10-BRC_TgH_18001_GUY-DOS						6-TgCatBr72								TgCtCo5					10-BRC_TgH_18001_GUY-DOS	9-TgCatBr3
	5-GUY-2003-MEL					13-TgCat_PRC2				10-BRC_TgH_18009						6-TgCATBr9								TgRsCr1					10-BRC_TgH_18009	15-TgCkCr10
	5-GUY-2004-ABE					14-GAB1-2007-GAL-DOM10				10-BRC_TgH_18021						7-CAST								BRC_TgH_20005					10-BRC_TgH_18021	15-TgCtCo5
	5-RUB					14-GAB2-2007-GAL-DOM2				10-VAND						7-TgCkBr141								BRC_TgH_21016					10-VAND	15-TgRsCr1
	6-BOF					14-GAB3-2007-GAL-DOM9				15-TgCkCr10						10-BRC_TgH_18001_GUY-DOS								CASTELLS					11-COUG	16-BRC_TgH_20005
	6-FOU					14-GAB5-2007-GAL-DOM6				24	15	17	7	1		10-BRC_TgH_18021								TgH26044					11-GUY-2004-JAG1	16-BRC_TgH_21016
	6-GAB3-2007-GAL-DOM2					15-TgCkCr10										10-VAND								TgCatPRC3					12-ARI	16-CASTELLS
	6-GAB5-2007-GAL-DOM1					16-CASTELLS										15-TgCkCr10							19	26	2	9	8		12-B41	16-TgH26044
	6-TgCatBr26					16-TgH26044										15-TgCtCo5													12-RAY	-TgCatPRC3
	6-TgCatBr72					-TgCatPRC3										15-TgRsCr1													13-TgCat_PRC2
	6-TgCATBr9			20	2	29	11	2								-TgCatPRC3													14-GAB1-2007-GAL-DOM10
	7-CAST															30	13	11	4	1	5								14-GAB2-2007-GAL-DOM2
	7-TgCkBr141																												14-GAB3-2007-GAL-DOM9
	8-TgCatBr10																												14-GAB5-2007-GAL-DOM6
	8-TgCatBr25																												33	28	3
	8-TgCATBr5
	8-TgCatBr64
	9-p89
	9-TgCatBr15
	9-TgCatBr3
	10-BRC_TgH_18001_GUY-DOS
	10-BRC_TgH_18009
	10-BRC_TgH_18021
	10-VAND
	14-GAB1-2007-GAL-DOM10
	14-GAB2-2007-GAL-DOM2
	14-GAB3-2007-GAL-DOM9
	14-GAB5-2007-GAL-DOM6
	15-TgCkCr10
	15-TgCtCo5
	15-TgRsCr1
	16-BRC_TgH_20005
	16-BRC_TgH_21016
	16-CASTELLS
	16-TgH26044
	-TgCatPRC3
	55	9

## Sheet: combinations all
Haplotype													Combination #		# strains
1	GT1	ADQPENHQALAE///SEGARGREQ///ADSGGVKQTP///LHPERVNVFDY///LTEEQQRGDEP///VPESGEDGEDARQ											1		7
1	RH
1	RH-88
1	RH-JSR
1	TgCkCr1
1	TgDogCo17
7	TgCkBr141
2	B73	ADQPGNHQALAE///SEGAGGRER///ADSGGVRQTP///LHPGSVNEFDF///LTEQQQTGDEP///VPESGEDREDARQ											2		1
2	PRU	ADQPGNHQALAE///SEGAWGGEQ///ADSGGVRQTP///LHPGSVNEFDF///LTEQQQTGEEP///VPESGKDGEDARQ											3		2
2	ME49
2	SOU	ADQPENHQALAE///SEGAGGRER///ADSDGVKQTP///LHPERVNVFDY///LTEQQQTGEEP///VPESGKDGEDARQ											4		1
3	G662M	ADQPENHQALAE///SEGAGGRER///ADSDGVKQTP///LHPGSVNVFDY///LTEQQQTGDEP///VPESGEDREDARQ											5		5
8	TgCatBr64
9	p89
16	CASTELLS
16	TgH26044
3	M7741	ADQPENHQALAE///SEGAGGRER///ADSGGVKQTP///LHPERVNVFDY///LTEQQQTGDEP///VPESGEDREDARQ											6		1
3	ROD	ADQPENHQALAE///SEGAGGRER///ADSDGVKQTP///LHPERVNVFDY///LTEQQQTGDEP///VPESGEDREDARQ											7		3
3	VEG
-	TgCatPRC3
3	TgCkGy2	ADQPENHQALAE///SEGAGGRER///ADSDGVKQTP///LHPGSVNVFDY///LTEEQQRGDEP///VPESGEDGEDARQ											8		2
9	TgCatBr15
3	TgShUS28	ADQPENHQALAE///SEGAGGRER///ADSGGVKQTP///LHPERVNVFDY///LTEEQQRGDEP///VPESGEDGEDARQ											9		2
5	GUY-2003-MEL
4	MAS	ADQPENHQALAE///FEGAGGRER///ADSGGVKQTP///LHPGSVNEFDF///LTEQQQTGDEP///VPESGEDREDARQ											10		2
8	TgCATBr5
4	TgCatBr1	ADQPENHQALAE///FEGAGGRER///ADSGGVKQTP///LHPEHVNVFDY///LTEQQQTGDEP///VPESGEDREDARQ											11		2
4	TgCatBr44
4	TgCatBr18	ADQPENHQALAE///FEGAGGRER///ADSGGVRQTP///LHPGSVNEFDF///LTEQQQTGDEP///VPESGEDREDARQ											12		2
8	TgCatBr25
4	TgCatBr34	ADQPENHQALAE///FEGAGGRER///ADSDGVKQTP///LHPGSVNVFDY///LTEQQQTGDEP///VPESGEDREDARQ											13		3
8	TgCatBr10
16	BRC_TgH_20005
5	BRC_TgH_18002_GUY-KOE	ADQPENHQALAE///SEGARGREQ///ADSGGVKQTP///LHPERVNVFDY///LTEQQQAGEEP///VPESGEDGEDARQ											14		3
5	BRC_TgH_18003_GUY-MAT
10	VAND
5	GUY-2004-ABE	ADQPENHQALAE///SEGARGREQ///ADSDGVKQTP///LHPGSVNVFDY///LTEQQQAGEEP///VPESGEDGEDARQ											15		1
5	RUB	ADQPENHQALAE///SEGAGGRER///ADSGGVKQTP///LHLERVNAFDY///LTEQQQAGEEP///VPESGEDGEDARQ											16		1
6	BOF	ADQPENHQALAE///SEGARGREQ///ADSGGVQQTP///LHPERVNVFDY///LTEEQQRGDEP///VPESGEDGEDARQ											17		4
6	FOU
6	GAB3-2007-GAL-DOM2
6	GAB5-2007-GAL-DOM1
6	TgCatBr26	ADQPENHQALAE///SEGARGREQ///ADSGGVQQTP///LHPERVNVFDY///LTEQQQTGDEP///VPESGEDREDARQ											18		2
6	TgCATBr9
6	TgCatBr72	ADQPENHQALAE///FEGAGGRER///ADSGGVQQTP///LHPERVNVFDY///LTEQQQTGDEP///VPESGEDREDARQ											19		1
7	CAST	ADQPENHQALAE///SEGARGREQ///ADSGGVKQTP///LHPERVNVFDY///LTEQQQAGDEP///VPESGEDREDARQ											20		1
9	TgCatBr3	ADQPENHQALAE///SEGAGGRER///ADSGGVKQTP///LHPEHVNVFDY///LTEQQQTGDEP///VPESGEDREDARQ											21		1
10	BRC_TgH_18001_GUY-DOS	ADQPENHQALAE///SEGAGGRER///ADSGGVKQTP///LHPERVNVFDY///LTEQQQAGEEP///VPESGEDGEDARQ											22		2
10	BRC_TgH_18021
10	BRC_TgH_18009	ADQPENHQALAE///SEGAGGRER///ADSGGVKQTP///LHPEHVNVFDY///LTEQQQAGEEP///VPESGEDGEDARQ											23		1
11	COUG	ADQPGNHQALAE///DEGAGGGER///ADSGGVRQTP///LHPERVNEFDY///LTEQQQTGEEP///VPESGEDGEDARQ											24		2?
11	GUY-2004-JAG1												??????
12	ARI	ADQPGNHQALAE///SEGAGGRER///ADSGGVRQTP///LHPERVNEFDY///LTEQQQTGEEP///VPESGEDGEDARQ											25		2
12	RAY
12	B41	ADQPGNHQALAE///SEGAGGRER///ADSGGVRQTP///LHPGSVNEFDF///LTEQQQTGEEP///VPESGEDGEDARQ											26		2
13	TgCat_PRC2
14	GAB1-2007-GAL-DOM10	ADQPENHQALAE///SEGAGGRER///ADSGGVRQTP///LHPGSVNEFDF///LTEEQQRGDEP///VPESGEDGEDARQ											27		4
14	GAB2-2007-GAL-DOM2
14	GAB3-2007-GAL-DOM9
14	GAB5-2007-GAL-DOM6
15	TgCkCr10	ADQPENHQALAE///SEGAGGRER///ADSGGVKQTP///LHPERVNVFDY///LTEQQQAGDEP///VPESGEDREDARQ											28		1
15	TgCtCo5	ADQPENHQALAE///SEGARGREQ///ADSDGVKQTP///LHPERVNVFDY///LTEQQQTGDEP///VPESGEDREDARQ											29		2
15	TgRsCr1
16	BRC_TgH_21016	ADQPENHQALAE///FEGAGGRER///ADSGGFRQTP///LHPERVNEFDY///LTEQQQTGDEP///VPESGEDREDARQ											30		1
